# Supplementary material for: The HPLC–PDA Method for Simultaneous Determination of Regalosides from Bulbs of Lilium lancifolium Thunb. and Their Antioxidant Effects
Source: Plants (Basel). 2024 Oct 5;13(19):2793. doi: 10.3390/plants13192793 (PMC11478609; doi:10.3390/plants13192793)
Supplement: Supplementary file 1 [file plants-13-02793-s001.zip]

Archive with 1 entries (1 files):
- plants-3215016-Supplementary.pdf
